# Supplementary material for: Sex-Specific Risk Factors for Dynapenia in Korean Middle-Aged and Older Adults: A Cross-Sectional Study Based on the Korea National Health and Nutrition Examination Survey 2014–2019
Source: J Pers Med. 2025 Oct 25;15(11):507. doi: 10.3390/jpm15110507 (PMC12653596; doi:10.3390/jpm15110507)
Supplement: Supplementary file 1 [file jpm-15-00507-s001.zip]

Archive with 1 entries (1 files):
- jpm-3904818-supplementary.pdf
